# Supplementary material for: Extra-Visual Systems in the Spatial Reorientation of Cavefish
Source: Sci Rep. 2018 Dec 6;8:17698. doi: 10.1038/s41598-018-36167-9 (PMC6283829; doi:10.1038/s41598-018-36167-9)
Supplement: Supplementary file 1 — Dataset 1 [file 41598_2018_36167_MOESM1_ESM.xlsx]

## Sheet: Exp 1 - The Geometric Task
subject	species	trials to learning	CORRECT corner_C1	NEAR to the Correct corner_X1	CORRECT corner_C2	FAR from the Correct corner_X2	Correct corners_C1+C2	Near-Far corners_X1+X2
2	Phreatichtys andruzzi	22	6	2	4	1	10	3
3	Phreatichtys andruzzi	73	5	1	4	5	9	6
4	Phreatichtys andruzzi	32	3	1	5	2	8	3
5	Phreatichtys andruzzi	40	4	3	4	2	8	5
2	Astyanax mexicanus	54	4	2	4	3	8	5
4	Astyanax mexicanus	88	5	4	3	1	8	5
5	Astyanax mexicanus	72	4	1	4	1	8	2

## Sheet: Exp 2 -The Salient Feature Task
subject	species	trials to learning	CORRECT corner_C	NEAR to the Correct corner_X1	DIAGONAL corner_D	FAR from the Correct corner_X2
2	Phreatichtys andruzzii	24	8	1	2	2
3	Phreatichtys andruzzii	32	8	2	1	1
1	Phreatichtys andruzzii	56	8	4	5	3
1	Astyanax mexicanus	32	8	3	0	1
4	Astyanax mexicanus	34	8	2	1	1
5	Astyanax mexicanus	64	8	1	1	2
